# Supplementary material for: HuR Affects the Radiosensitivity of Esophageal Cancer by Regulating the EMT-Related Protein Snail
Source: Front Oncol. 2022 May 19;12:883444. doi: 10.3389/fonc.2022.883444 (PMC9160430; doi:10.3389/fonc.2022.883444)
Supplement: Supplementary file 1 [file DataSheet_1.zip]

Archive with 1 entries (1 files):
- Raw data.docx
